# Supplementary material for: Food Habits: Insights from Food Diaries via Computational Recurrence Measures
Source: Sensors (Basel). 2022 Apr 2;22(7):2753. doi: 10.3390/s22072753 (PMC9002488; doi:10.3390/s22072753)
Supplement: Supplementary file 1 [file sensors-22-02753-s001.zip]

Archive with 1 entries (1 files):
- sensors-1559060-Supplementary File s1.txt
