# Supplementary material for: Food Habits: Insights from Food Diaries via Computational Recurrence Measures
Source: Sensors (Basel). 2022 Apr 2;22(7):2753. doi: 10.3390/s22072753 (PMC9002488; doi:10.3390/s22072753)
Supplement: Supplementary file 1 [file sensors-22-02753-s001.zip › sensors-1559060-Supplementary File s1.txt]

2	2015-02-04	[{"meal": "Breakfast", "dishes": [{"nutritions": [{"name": "Calories", "value": "129"}, {"name": "Carbs", "value": "21"}, {"name": "Fat", "value": "1"}, {"name": "Protein", "value": "0"}, {"name": "Sodium", "value": "0"}, {"name": "Sugar", "value": "2"}], "name": "Warburtons - Crumpet With Butter and Strawberry Jam, 1 crumpet"}, {"nutritions": [{"name": "Calories", "value": "123"}, {"name": "Carbs", "value": "25"}, {"name": "Fat", "value": "2"}, {"name": "Protein", "value": "2"}, {"name": "Sodium", "value": "51"}, {"name": "Sugar", "value": "13"}], "name": "Tesco - Hot Chocolate Drink, 30 g"}], "sequence": 1}, {"meal": "Lunch",""dishes": [{"nutritions": [{"name": "Calories", "value": "150"}, {"name": "Carbs", "value": "15"}, {"name": "Fat", "value": "10"}, {"name": "Protein", "value": "2"}, {"name": "Sodium", "value": "180"}, {"name": "Sugar", "value": "0"}], "name": "Chips Small Bag - Chips Small Bag, 1 package"}, {"nutritions": [{"name": "Calories", "value": "140"}, {"name": "Carbs", "value": "18"}, {"name": "Fat", "value": "1"}, {"name": "Protein", "value": "4"}, {"name": "Sodium", "value": "426"}, {"name": "Sugar", "value": "9"}], "name": "Baked Beans - Baked Beans, 1/2 cup"}, {"nutritions": [{"name": "Calories", "value": "100"}, {"name": "Carbs", "value": "0"}, {"name": "Fat", "value": "0"}, {"name": "Protein", "value": "0"}, {"name": "Sodium", "value": "0"}, {"name": "Sugar", "value": "0"}], "name": "Generic - Wholemeal Bread-One Slice, 1 slice"}, {"nutritions": [{"name": "Calories", "value": "40"}, {"name": "Carbs", "value": "0"}, {"name": "Fat", "value": "4"}, {"name": Protein", "value": "0"}, {"name": "Sodium", "value": "0"}, {"name": "Sugar", "value": "0"}], "name": "Butter for One Slice of Bread - Butter for One Slice of Bread, 5 grams"}, {"nutritions": [{"name": "Calories", "value": "20"}, {"name": "Carbs", "value": "2"}, {"name": "Fat", "value": "0"}, {"name": "Protein", "value": "1"}, {"name": "Sodium", "value": "907"}, {"name": "Sugar", "value": "22"}], "name": "Ketchup - Ketchup, 100 gram"}], "sequence": 2}, {"meal": "Dinner", "dishes": [{"nutritions": [{"name": "Calories", "value": "210"}, {"name": "Carbs", "value": "39"}, {"name": "Fat", "value": "3"}, {"name": "Protein", "value": "6"}, {"name": "Sodium", "value": "480"}, {"name": "Sugar", "value": "4"}], "name": "Birds Eye Rice Fusions - Fragrant Golden Vegetable, 1 Steam Bag"}, {"nutritions": [{"name": "Calories", "value": "45"}, {"name": "Carbs", "value": "2"}, {"name": "Fat", "value": "1"}, {"name": "Protein", "value": "6"}, {"name": "Sodium", "value": "400"}, {"name": "Sugar", "value": "0"}], "name": "Quorn - Chicken Style Fillet, 1 Fillet"}], "sequence": 3}, {"meal": "Snacks", "dishes": [{"nutritions": [{"name": "Calories", "value": "90"}, {"name": "Carbs", "value": "17"}, {"name": "Fat", "value": "1"}, {"name": "Protein", "value": "10"}, {"name": "Sodium", "value": "170"}, {"name": "Sugar", "value": "16"}], "name": "Nescafe - Decaf Coffee With Skimmed Milk, 8 mug"}, {"nutritions": [{"name": "Calories", "value": "94"}, {"name": "Carbs", "value": "16"}, {"name": "Fat", "value": "1"}, {"name": "Protein", "value": "4"}, {"name": "Sodium", "value": "40"}, {"name": "Sugar", "value": "2"}], "name": "Warburton's - Wholemeal Bread 800g, 1 slice"}, {"nutritions": [{"name": "Calories", "value": "132"}, {"name": "Carbs", "value": "13"}, {"name": "Fat", "value": "8"}, {"name": "Protein", "value": "2"}, {"name": "Sodium", "value": "350"}, {"name": "Sugar", "value": "0"}], "name": "Walkers - Ready Salted Crisps, 1 bag (25g)"}, {"nutritions": [{"name": "Calories", "value": "210"}, {"name": "Carbs", "value": "29"}, {"name": "Fat", "value": "9"}, {"name": "Protein", "value": "3"}, {"name": "Sodium", "value": "0"}, {"name": "Sugar", "value": "19"}], "name": "Tesco - Chocolate and Nut Ice Cream Cornetto, 1 cone"}], "sequence": 4}]	{"total": [{"name": "Calories", "value": 1483}, {"name": "Carbs", "value": 197}, {"name": "Fat", "value": 41}, {"name": "Protein", "value": 40}, {"name": "Sodium", "value": 3004}, {"name": "Sugar", "value": 87}], "goal": [{"name": "Calories", "value": 1380}, {"name": "Carbs", "value": 173}, {"name": "Fat", "value": 46}, {"name": "Protein", "value": 69}, {"name": "Sodium", "value": 2300}, {"name": "Sugar", "value": 52}]}
